# Supplementary material for: Human endogenous retrovirus K (HML-2) RNA and protein expression is a marker for human embryonic and induced pluripotent stem cells
Source: Retrovirology. 2013 Oct 24;10:115. doi: 10.1186/1742-4690-10-115 (PMC3819666; doi:10.1186/1742-4690-10-115)
Supplement: Additional file 11 — “K41(12q14.1)”. [file 1742-4690-10-115-S11.msf]

PileUp

GDC ******** GeneDoc Multiple Sequence Alignment Editor ********
GDC 040000063d02bc000cffffffffffff000000000000000000808080c0c0c0
GDC ffffff000000000000f43f000000000000f43f000000000000f03f000000
GDC 000000f03f00A000300000190000cA54696d6573204e657720526f6d616e
GDC 00B0096000d00000000000047656e65446f6300000000002848395f382c0
GDC d0a484b5f3431293b0d0a00ABAADAAA0000002a000a00020001B20BAA000
GDC a203a2000203a200000000000000059400000000000000000000c5058000
GDC 000ffff000047580000ff00ff000041475358000000ffffff00564341474
GDC 44e535450580000ff00ffff00484b525800ff00000000ff4659574858000
GDC 000ff8080804544580000ff000000ff484b5245445800ffffff0000ff485
GDC 24551444e425a5800ff000000ff005957484b524551444e5354425a58000
GDC 0000000ff00494c56415800ff0000808080494c564341474d46595748545
GDC 05800ffffff0000000c50580000000000000047580000000000000041434
GDC 7535800000000000000564147444e5354505800000000000000484b52580
GDC 000000000000046595748580000000000000045445800000000000000484
GDC b524544580000000000000048524551444e425a580000000000000043595
GDC 7484b524551444e5354425a5800000000000000494c56415800000000000
GDC 000494c564341474d46595748545058000000000000000300ffffff00000
GDC 000ffffff80808000000000c0c0c00000ABBBBBBBBBBBBBB00ff00A00020
GDC 0010001A0018AA000000000000000000000003A00ff00A00000000008056
GDC 40000000000080514000000000000049400000020000000000001440A000
GDC 0000098b20c41000000001025064100000000189806410000000078b10b4
GDC 100AAABB00005374616e646172640046464c4c5353535359592a2a43432a
GDC 574c4c4c4c5050505048485151525252524949494d545454544e4e4b4b53
GDC 53525256565656414141414444454547474747002d2d2d2d2d2d2d2d2d2d
GDC 2d2d2d2d2d2d2d2d2d2d2d2d2d2d2d2d2d2d2d2d2d2d2d2d2d4d2d2d2d2d
GDC 2d2d2d2d2d2d2d2d2d2d2d2d2d2d2d2d2d2d2d2d2d2d2d2d00BBBBB00000
GDC 00000000002000000000003000000000000BBAB000200000500000117B00
GDC 0000000000594000000000000054400000000000004e4004DBAB000000ff
GDC ffff03020141470000ff00ff00000243545500ff000000ff000201474300
GDC 00ff00ff00000241545500ff000000ff0005014100000000ff0000024300
GDC 00000000ff00035455000000000000ff044700000000ffff00054e5800ff
GDC ffff0000000000000000Affffff80808000A
 align_41.msf  MSF: 678  Type: N  August 19, 2013  16:22  Check: 8252 ..

 Name: HK_41            Len:   678  Check: 9262  Weight:   1.00
 Name: H9_8             Len:   678  Check: 8990  Weight:   0.00

//

       1                                                   50 
HK_41  gcagccctat ttctttggac ctgttcttgt accccatcaa tccaccaagt 
 H9_8  GCAGCCCTAT TTCTTCGGAC CTGTTCTTGT ACCCCATCAA TCCACCAAGT 

       51                                                 100 
HK_41  cttaaattgt aaaaattgag agggtaagag agacgatttt gccagaatct 
 H9_8  CTTAAATTGT AAAAATTGAG AGGGTAAGAG AGACGATTTT GCCAGAATCT 

       101                                                150 
HK_41  cccaatcata aggaatgagt ctatgtccat gagcaatgga atctaataat 
 H9_8  CCCAATCATA AGGAATGAGT CTATGTCCAT GAGCAATGGA ATCTAATAAT 

       151                                                200 
HK_41  gtcctcatat aaggggagtt gggtccatac tgttttactc cttctttcat 
 H9_8  GTCCTCATAT AAGGGGAGTT GGGTCCATAC TGTTTTACTC CTTCTTTCAT 

       201                                                250 
HK_41  atcttttagc atttttattg aaaaagactt gtatctggcc tcaactgtgg 
 H9_8  ATCTTTTAGC ATTTTTATTG AAAAAGACTT GTATCTGGCC TCAACTGTGG 

       251                                                300 
HK_41  gaggctctcc ctcttgggct ccttctccag gtggcatcgg ttctaacatt 
 H9_8  GAGGCTCTCC CTCTTGGGCT CCTTCTCCAG GTGGCATCGG TTCTAACATT 

       301                                                350 
HK_41  actgggaatt gccatgcctc agtatctcct tcctttcttg atttatcaat 
 H9_8  ACTGGGAATT GCCATGCCTC AGTATCTCCT TCCTTTCTTG ATTTATCAAT 

       351                                                400 
HK_41  aatttcatgt aattcactac cctgtctact aggtggtgcc gtaggattaa 
 H9_8  AATTTCATGT AATTCACTAC CCTGTCTACT AGGTGGTGCC GTAGGATTAA 

       401                                                450 
HK_41  gtctcctagt gggcggctga gggtatggcg ccctgccctg tggtgctggg 
 H9_8  GTCTCCTAGT GGGCGGCTGA GGGTATGGCG CCCTGCCCTG TGGTGCTGGG 

       451                                                500 
HK_41  ggcattcctg gatatccata ctgactttct gggggtggcc gatactgaag 
 H9_8  GGCATTCCTG GATATCCATA CTGACTTTCT GGGGGTGGCC GATACTGAAG 

       501                                                550 
HK_41  ttcagccggc ggccagtatt gataagctac tggtggttgg gtcttatttt 
 H9_8  TTCAGCCGGC GGCCAGTATT GATAAGCTAC TGGTGGTTGG GTCTTATTTT 

       551                                                600 
HK_41  ctttaacctg cgtttgaggt tgtaatgtta cgggcacctg acctgctgga 
 H9_8  CTTTAACCTG CGTTTGAGGT TGTAATGTTA CGGGCACCTG ACCTGCTGGA 

       601                                                650 
HK_41  agaggacttg tgcctcgtgg tttagactct gatggcc... .......... 
 H9_8  AGAGGACTTG TGCCTCGTGG TTTAGACTCT GATGGCC... .......... 

       651                        678 
HK_41  .......... .......... ........   
 H9_8  .......... .......... ........   
