# Supplementary material for: Human endogenous retrovirus K (HML-2) RNA and protein expression is a marker for human embryonic and induced pluripotent stem cells
Source: Retrovirology. 2013 Oct 24;10:115. doi: 10.1186/1742-4690-10-115 (PMC3819666; doi:10.1186/1742-4690-10-115)
Supplement: Additional file 12 — “K109(6q14.1)”. [file 1742-4690-10-115-S12.msf]

PileUp

GDC ******** GeneDoc Multiple Sequence Alignment Editor ********
GDC 040000074702bc000cffffffffffff000000000000000000808080c0c0c0
GDC ffffff000000000000f43f000000000000f43f000000000000f03f000000
GDC 000000f03f00A000300000190000cA54696d6573204e657720526f6d616e
GDC 00B0096000d00000000000047656e65446f63000000000028484b5f31303
GDC 92c0d0a48315f322c0d0a48395f31322c0d0a4d524369505332305f31302
GDC c0d0a3231303245505f382c0d0a3231303245505f31302c0d0a323130324
GDC 5505f31322c0d0a3231303245505f31332c0d0a3231303245505f31342c0
GDC d0a3231303245505f37293b0d0a00ABAADAAA0000002a000a00020001B20
GDC BAA000a203a2000203a200000000000000059400000000000000000000c5
GDC 058000000ffff000047580000ff00ff000041475358000000ffffff00564
GDC 34147444e535450580000ff00ffff00484b525800ff00000000ff4659574
GDC 858000000ff8080804544580000ff000000ff484b5245445800ffffff000
GDC 0ff48524551444e425a5800ff000000ff005957484b524551444e5354425
GDC a580000000000ff00494c56415800ff0000808080494c564341474d46595
GDC 74854505800ffffff0000000c50580000000000000047580000000000000
GDC 0414347535800000000000000564147444e5354505800000000000000484
GDC b52580000000000000046595748580000000000000045445800000000000
GDC 000484b524544580000000000000048524551444e425a580000000000000
GDC 0435957484b524551444e5354425a5800000000000000494c56415800000
GDC 000000000494c564341474d46595748545058000000000000000300fffff
GDC f00000000ffffff80808000000000c0c0c00000ABBBBBBBBBBBBBB00ff00
GDC A000a0001000100010001000100010001000100010001A0018AA00000000
GDC 0000000000000003A00ff00A000000000080564000000000008051400000
GDC 0000000049400000020000000000001440A0000000098b20c41000000001
GDC 025064100000000189806410000000078b10b4100AAABB00005374616e64
GDC 6172640046464c4c5353535359592a2a43432a574c4c4c4c505050504848
GDC 5151525252524949494d545454544e4e4b4b535352525656565641414141
GDC 4444454547474747002d2d2d2d2d2d2d2d2d2d2d2d2d2d2d2d2d2d2d2d2d
GDC 2d2d2d2d2d2d2d2d2d2d2d2d2d2d4d2d2d2d2d2d2d2d2d2d2d2d2d2d2d2d
GDC 2d2d2d2d2d2d2d2d2d2d2d2d2d00BBBBB000000000000000a00000000000
GDC 000000000000000000000000000000003000000000000BBAB000a0000000
GDC 00000000000000500000117B000000000000594000000000000054400000
GDC 000000004e4007DBAB000000ffffff03020141470000ff00ff0000024354
GDC 5500ff000000ff00020147430000ff00ff00000241545500ff000000ff00
GDC 05014100000000ff000002430000000000ff00035455000000000000ff04
GDC 4700000000ffff00054e5800ffffff0000000000000000Affffff8080800
GDC 0A
 HK_109.msf  MSF: 678  Type: N  August 19, 2013  16:15  Check: 2432 ..

 Name: HK_109           Len:   678  Check: 8844  Weight:   1.00
 Name: H1_2             Len:   678  Check: 6219  Weight:   0.00
 Name: H9_12            Len:   678  Check: 8844  Weight:   0.00
 Name: MRCiPS20_10      Len:   678  Check: 7704  Weight:   0.00
 Name: 2102EP_8         Len:   678  Check: 8916  Weight:   1.00
 Name: 2102EP_10        Len:   678  Check: 8591  Weight:   1.00
 Name: 2102EP_12        Len:   678  Check: 8898  Weight:   1.00
 Name: 2102EP_13        Len:   678  Check: 9009  Weight:   1.00
 Name: 2102EP_14        Len:   678  Check: 6889  Weight:   1.00
 Name: 2102EP_7         Len:   678  Check: 8518  Weight:   1.00

//

             1                                                   50 
     HK_109  gcagccctat ttcttcggac ctgttcttgt accccatcaa tccaccaagt 
       H1_2  GCAGCCCTAT TTCTTCGGAC CTGTTCTTGT ACCCCATCAA TCCACCAAGT 
      H9_12  GCAGCCCTAT TTCTTCGGAC CTGTTCTTGT ACCCCATCAA TCCACCAAGT 
MRCiPS20_10  GCAGCCCTAT TTCTTCGGAC CTGTTCTTGT ACCCCATCAA TCCACCAAGT 
   2102EP_8  gcagccctat ttcttcggac ctgttcttgt accccatcaa tccaccaagt 
  2102EP_10  gcagccctat ttcttcggac ctgttcttgt accccatcaa tctaccaagt 
  2102EP_12  gcagccctat ttcttcggac ctgttcttgt accccatcaa tccaccaagt 
  2102EP_13  gcagccctat ttcttcggac ctgttcttgt accccatcaa tccaccaagt 
  2102EP_14  gcagccctat ttcttcggac ctgttcttgt accccatcaa tccaccaagt 
   2102EP_7  gcagccctat ttcttcggac ctgttcttgt accccatcaa tccaccaagt 

             51                                                 100 
     HK_109  cttaaattgt aaaaattgag agggtgagag agacgatttt gccagaatct 
       H1_2  CTTAAATTGT AAAAATTGAG AGGGTGAGAG AGACGATTTT GCCAGAATCT 
      H9_12  CTTAAATTGT AAAAATTGAG AGGGTGAGAG AGACGATTTT GCCAGAATCT 
MRCiPS20_10  CTTAAATTGT AAAAATTGAG AGGGTGAGAG AGACGATTTT GCCAGAATCT 
   2102EP_8  cttaaattgt aaaaattgag agggtgagag agacgatttt gccagaatct 
  2102EP_10  cttaaattgt aaaaattgag agggtgagag agacgatttt gccagaatct 
  2102EP_12  cttaaattgt aaaaattgag agggtgagag agacgatttt gccagaatct 
  2102EP_13  cttaaattgt aaaaattgag agggtgagag agacgatttt gccagaatct 
  2102EP_14  cttaaattgt aaaaattgag agggtgagag agacgatttt gccagaatct 
   2102EP_7  cttaaattgt aaaaattgag agggtgagag agacgatttt gccagaatct 

             101                                                150 
     HK_109  cccaatcata aggaatgagt ctatgtccat gagcaatgga atctaataat 
       H1_2  CCCAATCATA AGGAATGAGT CTATGTCCAT GAGCAATGGA ATCTAATAAT 
      H9_12  CCCAATCATA AGGAATGAGT CTATGTCCAT GAGCAATGGA ATCTAATAAT 
MRCiPS20_10  CCCAATCATA AGGAATGAGT CTATGTCCAT GAGCAATGGA ATCTAATAAT 
   2102EP_8  cccaatcata aggaatgagt ctatgtccat gagcaatgga atctaataat 
  2102EP_10  cccaatcata aggaatgagt ctatgtccat gagcaatgga atctaataat 
  2102EP_12  cccaatcata aggaatgagt ctgtgtccat gagcaatgga atctaataat 
  2102EP_13  cccaatcata aggaatgagt ctatgtccat gagcaatggg atctaataat 
  2102EP_14  cccaatcata aggaatgagt ctatgtccat gagcaatgga atctaataat 
   2102EP_7  ccaaatcata aggaatgagt ctatgtccat gagcaatgga atctaataat 

             151                                                200 
     HK_109  gtcctcatat aaggggagtt gggtccatac tgttttactc cctctttcat 
       H1_2  GTCCTCATAT AAGGGGAGTT GGGTCCATAC TGTTTTACTC CCTCTTTCAT 
      H9_12  GTCCTCATAT AAGGGGAGTT GGGTCCATAC TGTTTTACTC CCTCTTTCAT 
MRCiPS20_10  GTCCTCATAT AAGGGGAGTT GGGTCCATAC TGTTTTACTC CCTCTTTCAT 
   2102EP_8  gtcctcatat aaggggagtt gggtccatac tgttttactc cctctttcat 
  2102EP_10  gtcctcatat aaggggagtt gggtccatac tgttttactc cctctttcat 
  2102EP_12  gtcctcatat aaggggagtt gggtccatac tgttttactc cctctttcat 
  2102EP_13  gtcctcatat aaggggagtt gggtccatac tgttttactc cctctttcat 
  2102EP_14  gtcctcatat aaggggagtt gggtccatac tgttttactc cctctttcat 
   2102EP_7  gtcctcatat aaggggagtt gggtccatac tgttttactc cctctttcat 

             201                                                250 
     HK_109  atcttttagt atttttatcg aaaaagactt gtatctggcc tcaactgtgg 
       H1_2  ATCTTTTAGT ATTTTTATCG AAAAAGACTT GTATCTGGCC TCAACTGTGG 
      H9_12  ATCTTTTAGT ATTTTTATCG AAAAAGACTT GTATCTGGCC TCAACTGTGG 
MRCiPS20_10  ATCTTTTAGT ATTTTTATCG AAAAAGACTT GTATCTGGCC TCAACTGTGG 
   2102EP_8  atcttttagt atttttatcg aaaaagactt gtatctggcc tcaactgtgg 
  2102EP_10  atcttttagt atttttatcg aaaaagactt gtatctggcc tcaactgtgg 
  2102EP_12  atcttttagt atttttatcg aaaaagactt gtatctggcc tcaactgtgg 
  2102EP_13  atcttttagt atttttatcg aaaaagactt gtatctggcc tcaactgtgg 
  2102EP_14  atcttttagc atttttatcg aaaaagactt gtatctggcc tcaactgtgg 
   2102EP_7  atcttttagt atttttatcg aaaaagactt gtatctggcc tcaactgtgg 

             251                                                300 
     HK_109  gaggctctcc ctcttgggct ccttctccag gtggcatcgg ttctaacgtt 
       H1_2  GAGGCTCTCC CTCTTGGGCT CCTTCTCCAG GTGGCATCGG TTCTAACGTT 
      H9_12  GAGGCTCTCC CTCTTGGGCT CCTTCTCCAG GTGGCATCGG TTCTAACGTT 
MRCiPS20_10  GAGGCTCTCC CTCTTGGGCT CCTTCTCCAG GTGGCATCGG TTCTAACGTT 
   2102EP_8  gaggctctcc ctcttgggct ccttctccag gtggcatcgg ttctaacgtt 
  2102EP_10  gaggctctcc ctcttgggct ccttccccag gtggcatcgg ttctaacgtt 
  2102EP_12  gaggctctcc ctcttgggct ccttctccag gtggcatcgg ttctaacgtt 
  2102EP_13  gaggctctcc ctcttgggct ccttctccag gtggcatcgg ttctaacgtt 
  2102EP_14  gaggctctcc ctcttgggct ccttctccag gtggcatcgg ttctaacgtt 
   2102EP_7  gaggctctcc ctcttgggct ccttctccag gtggcatcgg ttctaacgtt 

             301                                                350 
     HK_109  actgggaatt gccatgcctc agtatctcct tcctttcttg atttatcaat 
       H1_2  ACTGGGAATT GCCATGCCTC AGTATCTCCT TCCTTTCTTG ATTTATCAAT 
      H9_12  ACTGGGAATT GCCATGCCTC AGTATCTCCT TCCTTTCTTG ATTTATCAAT 
MRCiPS20_10  ACTGGGAATT GCCATGCCTC AGTATCTCCT TCCTTTCTTG ATTTATCAAT 
   2102EP_8  actgggaatt gccatgcctc agtatctcct tcctttcttg atttatcaat 
  2102EP_10  actgggaatt gccatgcctc agtatctcct tcctttcttg atttatcaat 
  2102EP_12  actgggaatt gccatgcctc agtatctcct tcctttcttg atttatcaat 
  2102EP_13  actgggaatt gccatgcctc agtatctcct tcctttcttg atttatcaat 
  2102EP_14  actgggaatt gccatgcctc agtatctcct tcctttcttg atttatcaat 
   2102EP_7  actaagaatt gccatgcctc agtatctcct tcctttcttg atttatcaat 

             351                                                400 
     HK_109  aatttcatgt aattcactac cctgtctact aggtggtgcc gtaggattaa 
       H1_2  AATTTCATGT AATTCACTAC CCTGTCTACT AGGTGGTGCC GTA..ATTAA 
      H9_12  AATTTCATGT AATTCACTAC CCTGTCTACT AGGTGGTGCC GTAGGATTAA 
MRCiPS20_10  AATTTCATGT AATTCACTAC CCTGTCTACT AGGTGGTGCC GTAGGATTAA 
   2102EP_8  aatttcatgt aattcactac cctgtctact aggtggtgcc gtaggattaa 
  2102EP_10  aatttcatgt aattcactac cctgtctact aggtggtgcc gtaggattaa 
  2102EP_12  aatttcatgt aattcactac cctgtctact aggtggtgcc gtaggattaa 
  2102EP_13  aatttcatgt aattcactac cctgtctact aggtggtgcc gtaggattaa 
  2102EP_14  aatttcatgt aattcactac cctgtctact aggtggtgcc gtaggattaa 
   2102EP_7  aatttcatgt aattcactac cctgtctact aggtggtgcc gtaggattaa 

             401                                                450 
     HK_109  gtctcctagt gggcggctga gggtatggcg ccctgccctg tggtgctggg 
       H1_2  GTCTCCTAGT GGGCGGCTGA GGGTATGGCG CCCTGCCCTG TGGTGCTGGG 
      H9_12  GTCTCCTAGT GGGCGGCTGA GGGTATGGCG CCCTGCCCTG TGGTGCTGGG 
MRCiPS20_10  GTCTCCTAGT GGGCGGCTGA GGGTATGGCG CCCTGCCCTG TGGTGCTGGG 
   2102EP_8  gtctcctagt gggcggctga gggtatggcg ccctgccctg tggtgctggg 
  2102EP_10  gtctcctagt gggcggctga gggtatggcg ccctgccctg tggtgctggg 
  2102EP_12  gtctcctagt gggcggctga gggtatggcg ccctgccctg tggtgctggg 
  2102EP_13  gtctcctagt gggcggctga gggtatggcg ccctgccctg tggtgctggg 
  2102EP_14  gtctcctagt gggcggccga gggtatggcg ccctgccctg tggtgctggg 
   2102EP_7  gtctcctagt gggcggctga gggtatggcg ccctgccctg tggtgctggg 

             451                                                500 
     HK_109  ggcattcctg gatatccata ctgactttct gggggtggcc gatactgaag 
       H1_2  GGCATTCCTG GATATCCATA CTGACTTTCT GGGGGTGGCC GATACTGAAG 
      H9_12  GGCATTCCTG GATATCCATA CTGACTTTCT GGGGGTGGCC GATACTGAAG 
MRCiPS20_10  GGCATTCCTG GATATCCATA CTGACTTTCT GGGGG.GGCC GATACTGAAG 
   2102EP_8  ggcattcctg gatatccata ctgactttct gggggtggcc gatactgaag 
  2102EP_10  ggcattcctg gatatccata ctgactttct gggggtggcc gatactgaag 
  2102EP_12  ggcattcctg gatatccata ctgactttct gggggtggcc gatactgaag 
  2102EP_13  ggcattcctg gatatccata ctgactttct gggggtggcc gatactgaag 
  2102EP_14  ggcatccctg gatatccata ctgactttct gggggtggcc gatactgaag 
   2102EP_7  ggcattcctg gatatccata ctgactttct gggggtggcc gatactgaag 

             501                                                550 
     HK_109  ttcagccgga ggccagtatt gataggctac tggcggttgg gtcttatttt 
       H1_2  TTCAGCCGGA GGCCAGTATT GATAGGCTAC TGGCGGTTGG GTCTTATTTT 
      H9_12  TTCAGCCGGA GGCCAGTATT GATAGGCTAC TGGCGGTTGG GTCTTATTTT 
MRCiPS20_10  TTCAGCCGGA GGCCAGTATT GATAGGCTAC TGGCGGTTGG GTCTTATTTT 
   2102EP_8  ttcagccgga ggccagtatt gataggctac tggcggttgg gtcttatttt 
  2102EP_10  ttcagccgga ggccagtatt gataggctac tggcggttgg gtcttatttt 
  2102EP_12  ttcagccgga ggccagtatt gataggctac tggcggttgg gtcttatttt 
  2102EP_13  ttcagccagc ggccagtatt gataggctac ttgcggttgg gtcttatttt 
  2102EP_14  ttcagccgga ggccagtatt gataggctac tggcggttgg gtcttatttt 
   2102EP_7  ttcagccgga ggccagtatt gataggctac tggcggttgg gtcttatttt 

             551                                                600 
     HK_109  ctttaacctg cttttgaggt tgtaatgtta caggcacctg acctgctgga 
       H1_2  CTTTAACCTG CTTTTGAGGT TGTAATGTTA CAGGCACCTG ACCTGCTGGA 
      H9_12  CTTTAACCTG CTTTTGAGGT TGTAATGTTA CAGGCACCTG ACCTGCTGGA 
MRCiPS20_10  CTTTAACCTG CTTTTGAGGT TGTAATGTTA CAGGCACCTG ACCTGCTGGA 
   2102EP_8  ctttaacctg cttttgaggt tgtaatgtta cgggcacctg acctgctgga 
  2102EP_10  ctttaacctg cttttgaggt tgtaatgtta caggcacctg acctgctgga 
  2102EP_12  ctttaacctg cttttgaggt tgtaatgtta caggcacctg acctgctgga 
  2102EP_13  ctttaacctg cttttgaggt tgtaatctta cgagcacctg acctgctgga 
  2102EP_14  ctttaacctg cttttgaggt tgtaatgtta caggcacctg acctgctgga 
   2102EP_7  ctttaacctg cttttgaggt tgtaatgtta caggcacctg acctgctgga 

             601                                                650 
     HK_109  agaggacttg tgcctcgtgg tttagactct gatggcc... .......... 
       H1_2  AGAGGACTTG TGCCTCGTGG TTTAGACTCT GATGGCC... .......... 
      H9_12  AGAGGACTTG TGCCTCGTGG TTTAGACTCT GATGGCC... .......... 
MRCiPS20_10  AGAGGACTTG TGCCTCGTGG TTTAGACTCT GATGGCC... .......... 
   2102EP_8  agaggacttg tgcctcgtgg tttagactct gatggcc... .......... 
  2102EP_10  agaggacttg tccctcgtgg tttagactct gatggcc... .......... 
  2102EP_12  agaggacttg tgcctcgtgg tttagactct gatggcc... .......... 
  2102EP_13  agaggacttg tgcctcgtgg tttagactct gatggcc... .......... 
  2102EP_14  agaggacttg tgcctcgtgg tttagactct gatggcc... .......... 
   2102EP_7  agaggacttg tgcctcgtgg tttagactct gatggcc... .......... 

             651                        678 
     HK_109  .......... .......... ........   
       H1_2  .......... .......... ........   
      H9_12  .......... .......... ........   
MRCiPS20_10  .......... .......... ........   
   2102EP_8  .......... .......... ........   
  2102EP_10  .......... .......... ........   
  2102EP_12  .......... .......... ........   
  2102EP_13  .......... .......... ........   
  2102EP_14  .......... .......... ........   
   2102EP_7  .......... .......... ........   
