# Supplementary material for: Human endogenous retrovirus K (HML-2) RNA and protein expression is a marker for human embryonic and induced pluripotent stem cells
Source: Retrovirology. 2013 Oct 24;10:115. doi: 10.1186/1742-4690-10-115 (PMC3819666; doi:10.1186/1742-4690-10-115)
Supplement: Additional file 8 — “K102(1q22)”. [file 1742-4690-10-115-S8.msf]

PileUp

GDC ******** GeneDoc Multiple Sequence Alignment Editor ********
GDC 040000079b02bc000cffffffffffff000000000000000000808080c0c0c0
GDC ffffff000000000000f43f000000000000f43f000000000000f03f000000
GDC 000000f03f00A000300000190000cA54696d6573204e657720526f6d616e
GDC 00B0096000d00000000000047656e65446f63000000000028484b5f31303
GDC 22c0d0a4e434349545f322c0d0a4e434349545f332c0d0a4e434349545f3
GDC 42c0d0a4e434349545f362c0d0a4e434349545f372c0d0a4e434349545f3
GDC 82c0d0a4e434349545f31302c0d0a4e434349545f31312c0d0a4e4343495
GDC 45f31322c0d0a4e434349545f31392c0d0a4e434349545f32302c0d0a4e4
GDC 34349545f3231293b0d0a00ABAADAAA0000002a000a00020001B20BAA000
GDC a203a2000203a200000000000000059400000000000000000000c5058000
GDC 000ffff000047580000ff00ff000041475358000000ffffff00564341474
GDC 44e535450580000ff00ffff00484b525800ff00000000ff4659574858000
GDC 000ff8080804544580000ff000000ff484b5245445800ffffff0000ff485
GDC 24551444e425a5800ff000000ff005957484b524551444e5354425a58000
GDC 0000000ff00494c56415800ff0000808080494c564341474d46595748545
GDC 05800ffffff0000000c50580000000000000047580000000000000041434
GDC 7535800000000000000564147444e5354505800000000000000484b52580
GDC 000000000000046595748580000000000000045445800000000000000484
GDC b524544580000000000000048524551444e425a580000000000000043595
GDC 7484b524551444e5354425a5800000000000000494c56415800000000000
GDC 000494c564341474d46595748545058000000000000000300ffffff00000
GDC 000ffffff80808000000000c0c0c00000ABBBBBBBBBBBBBB00ff00A000d0
GDC 001000100010001000100010001000100010001000100010001A0018AA00
GDC 0000000000000000000003A00ff00A000000000080564000000000008051
GDC 4000000000000049400000020000000000001440A0000000098b20c41000
GDC 000001025064100000000189806410000000078b10b4100AAABB00005374
GDC 616e646172640046464c4c5353535359592a2a43432a574c4c4c4c505050
GDC 5048485151525252524949494d545454544e4e4b4b535352525656565641
GDC 4141414444454547474747002d2d2d2d2d2d2d2d2d2d2d2d2d2d2d2d2d2d
GDC 2d2d2d2d2d2d2d2d2d2d2d2d2d2d2d2d2d4d2d2d2d2d2d2d2d2d2d2d2d2d
GDC 2d2d2d2d2d2d2d2d2d2d2d2d2d2d2d2d00BBBBB000000000000000d00000
GDC 000000000000000000000000000000000000000000000000003000000000
GDC 000BBAB000d000000000000000000000000000500000117A000000000000
GDC 594000000000000054400000000000004e4007DBAB000000ffffff030201
GDC 41470000ff00ff00000243545500ff000000ff00020147430000ff00ff00
GDC 000241545500ff000000ff0005014100000000ff000002430000000000ff
GDC 00035455000000000000ff044700000000ffff00054e5800ffffff000000
GDC 0000000000Affffff80808000A
 align_102.msf  MSF: 688  Type: N  August 19, 2013  16:24  Check: 5705 ..

 Name: HK_102           Len:   688  Check: 3610  Weight:   1.00
 Name: NCCIT_2          Len:   688  Check: 2280  Weight:   1.00
 Name: NCCIT_3          Len:   688  Check: 4747  Weight:   1.00
 Name: NCCIT_4          Len:   688  Check: 4417  Weight:   1.00
 Name: NCCIT_6          Len:   688  Check: 2609  Weight:   1.00
 Name: NCCIT_7          Len:   688  Check: 2791  Weight:   1.00
 Name: NCCIT_8          Len:   688  Check: 1948  Weight:   1.00
 Name: NCCIT_10         Len:   688  Check: 3520  Weight:   1.00
 Name: NCCIT_11         Len:   688  Check: 4924  Weight:   1.00
 Name: NCCIT_12         Len:   688  Check: 2345  Weight:   1.00
 Name: NCCIT_19         Len:   688  Check: 3187  Weight:   1.00
 Name: NCCIT_20         Len:   688  Check: 5320  Weight:   1.00
 Name: NCCIT_21         Len:   688  Check: 4007  Weight:   1.00

//

          1                                                   50 
  HK_102  .......ggc catcagagtc taaaccacga ggcacaagtc atcttccagc 
 NCCIT_2  .......ggc catcagagtc taaaccacga ggcacaagtc ctcttccagc 
 NCCIT_3  ttcgattggc catcagagtc taaaccacga ggcacaagtc atcttccagc 
 NCCIT_4  ttcgattggc catcagagtc taaaccacga ggcacaagtc atcttccagc 
 NCCIT_6  .......ggc catcagagtc taaaccacga ggcacaagtc atcttccagc 
 NCCIT_7  .......ggc catcagagtc taaaccacga ggcacaagtc atcttccagc 
 NCCIT_8  .......ggc catcagagtc taaaccacga ggcacaagtc atcttccagc 
NCCIT_10  .......ggc catcagagtc taaaccacga ggcacaagtc atcttccagc 
NCCIT_11  .........c catcagagtc taaaccacga ggcacaagtc ctcttccagc 
NCCIT_12  .......ggc catcagagtc taaaccacga ggcacaagtc ctcttccagc 
NCCIT_19  .......ggc catcagagtc taaaccacga ggcacaagtc ctcttccagc 
NCCIT_20  .......ggc catcagagtc taaaccacga ggcacaagtc atcttccagc 
NCCIT_21  .......ggc catcagagtc taaaccacga ggcacaagtc atcttccagc 

          51                                                 100 
  HK_102  aggtcaggtg cccgtaacat tacaacctca aaagcaggtt aaagaaaata 
 NCCIT_2  aggtcaggtg cctgtaacat tacaacctca aaagcaggtt aaagaaaata 
 NCCIT_3  aggtcaggtg cccgtaacat tacaacctca aaagcaggtt aaagaaaata 
 NCCIT_4  aggtcaggtg cccgtaacat tacaacctca aaagcaggtt aaagaaaata 
 NCCIT_6  aggtcaggtg cccgtaacat tacgacctca aaagcaggtt aaagaaaata 
 NCCIT_7  aggtcaggtg cccgtaacat tacaacctca aaagcaggtt aaagaaaata 
 NCCIT_8  aggtcaggtg cccgtaacat tacaacctca aaagcaggtt aaagaaaata 
NCCIT_10  aggtcaggtg cccgtaacat tacaacctca aaagcaggtt aaagaaaata 
NCCIT_11  aggtcaggtg cccgtaagat tacaacctca aaagcaggtt aaagaaaata 
NCCIT_12  ag.tcaggtg cccgtaagat tacaacctca aaagcaggtt aaagaaaata 
NCCIT_19  aggtcaggtg cccgtaagat tacaacctca aaagcaggtt aaagaaaata 
NCCIT_20  aggtcaggtg cccgtaacat tacaacctca aaagcaggtt aaagagaata 
NCCIT_21  aggtcaggtg cccgtaacat tacaacctca aaagcaggtt aaagaaaata 

          101                                                150 
  HK_102  agacccaacc gccagtagcc tatcaatact ggcctccggc tgaacttcag 
 NCCIT_2  agacccaacc gccagtagcc tatcaatact ggcctccggc tgaacttcag 
 NCCIT_3  agacccaacc gccagtagcc tatcaatact ggcctccggc tgaacttcag 
 NCCIT_4  agacccaacc gccagtagcc tatcaatact ggcctccggc tgaacttcag 
 NCCIT_6  agacccaacc gccagtagcc tatcaatact ggcctccggc tgaacttcag 
 NCCIT_7  agacccaacc gccagtagcc tatcaatact ggccaccggc tgaacttcag 
 NCCIT_8  agacccaacc gccagtagcc tatcaatact ggcctccggc tgaacttcag 
NCCIT_10  agacccaacc gccagtagcc tatcaatact ggcctccggc tgaacttcag 
NCCIT_11  agacccaacc gccagtagcc tatcaatact ggccgccggc tgaacttcag 
NCCIT_12  agacccaacc gccagtagcc tatcaatact ggccgccggc tgaacttcag 
NCCIT_19  agacccaacc gccagtagcc tatcaatact ggccgccggc tgaacttcag 
NCCIT_20  agacccaacc gccagtagcc tatcaatact ggcctccggc tgaacttcag 
NCCIT_21  agacccaacc gccagtagcc tatcaatact ggcctccggc tgaacttcag 

          151                                                200 
  HK_102  tatcggccac ccccagaaag tcagtatgga tatccaggaa tgcccccagc 
 NCCIT_2  tatcggccac ccccagaaag tcagtatgga tatccaggaa tgcccccagc 
 NCCIT_3  tatcggccac ccccagaaag tcagtatgga tatccaggaa tgcccccagc 
 NCCIT_4  tatcggccac ccccagaaag tcagtatgga tatccaggaa tgcccccagc 
 NCCIT_6  tatcggccac ccccagaaag tcagtatgga tatccaggaa tgcccccagc 
 NCCIT_7  tatcggccac ccccagaaag tcagtatgga tatccaggaa tgcccccagc 
 NCCIT_8  tatcggccac ccccagaaag tcagtatgga tatccaggaa tgcccccagc 
NCCIT_10  tatcggccac ccccagaaag tcagtatgga tatccaggaa tgcccccagc 
NCCIT_11  tatcggccac ccccagaaag tcagtatgga tatccaggaa tgcccccagc 
NCCIT_12  tatcggccac ccccagaaag tcagtatgga tatccaggaa tgcccccagc 
NCCIT_19  tatcggccac ccccagaaag tcagtatgga tatccaggaa tgcccccagc 
NCCIT_20  tatcggccac ccccagaaag tcagtatgga tatccaggaa tgccctcagc 
NCCIT_21  tatcggccac ccccagaaag tcagtatgga tatccaggaa tgcccccagc 

          201                                                250 
  HK_102  accacagggc agggcgccat accctcagcc gcccactagg agacttaatc 
 NCCIT_2  accacagggc agggcgccat accctcagcc gcccactagg agacttaatc 
 NCCIT_3  accacagggc agggcgccat accctcagcc gcccactagg agacttaatc 
 NCCIT_4  accacagggc agggcgccat accctcagcc gcccactagg agacttaatc 
 NCCIT_6  accacagggc agggcgccat accctcagcc gcccactagg agacttaatc 
 NCCIT_7  accacagggc agggcgccat accctcagcc gcccactagg agacttaatc 
 NCCIT_8  accacagggc agggcgccat accctcagcc gcccactagg agacttaatc 
NCCIT_10  accacagggc agggcgccat accctcagcc gcccactagg agacttaatc 
NCCIT_11  accacagggc agggcgccat accatcagcc gcccactagg agacttaatc 
NCCIT_12  accacagggc ggggcgccat accatcagcc gcccactagg agacttaatc 
NCCIT_19  accacagggc agggcgccat accatcagcc gcccactagg agacttaatc 
NCCIT_20  accacagggc agggcgccat accctcagcc gcccactagg agacttaatc 
NCCIT_21  accacagggc agggcgccat accctcagcc gcccactagg agacttaatc 

          251                                                300 
  HK_102  ctacggcacc acctagtaga cagggtagtg aattacatga aattattgat 
 NCCIT_2  ctacggcacc acctagtaga cagggtagta aattacatga aattattgat 
 NCCIT_3  ctacggcgcc acctagtaga cagggtagtg aattacatga aattattgat 
 NCCIT_4  ctacggcacc acctagtaga cagggtagtg aattacatga aattattgat 
 NCCIT_6  ctacggcacc acctagtaga cagggtagtg aattacatga aattattgat 
 NCCIT_7  ctacggcacc acctagtaga cagggtagtg aattacatga aattattgat 
 NCCIT_8  ctacggcacc acctagtaga cagggtagtg aattacatga gattattgat 
NCCIT_10  ctacggcgcc acctagtaga cagggtagtg aattacatga aattattgat 
NCCIT_11  ctatggcacc acctagtaga cagggtagtg aattgcatga aattattgat 
NCCIT_12  ctatggcacc acctagtaga cagggtagtg aattacatga aattattgat 
NCCIT_19  ctatggcacc acctagtaga cagggtagtg aattacatga aattattgat 
NCCIT_20  ctacggcacc acctagtaga cagggtagtg aattacatga aattattgat 
NCCIT_21  ctacggcacc acctagtaga cagggtagtg aattacatga aattattgat 

          301                                                350 
  HK_102  aaatcaagaa agga.aggag atactgaggc atggcaattc ccagtaacgt 
 NCCIT_2  aaatcaagaa agga.aggag atactgaggc atggcaattc ccagtaacgt 
 NCCIT_3  aaatcaagag agga.aggag atactgaggc atggcaattc ccagtaacgt 
 NCCIT_4  aaatcaagaa agga.aggag atactgaggc atggcaattc ccagtaacgt 
 NCCIT_6  aaatcaagaa agga.aggag atactggggc atggcaattc ccagtaacgt 
 NCCIT_7  aaatcaagaa agga.aggag atactgaggc atggcaattc ccagtaacgt 
 NCCIT_8  aaatcaagaa agga.aggag atactgaggc atggcaattc ccagtaacgt 
NCCIT_10  aaatcaagag agga.aggag atactgaggc atggcaattc ccagtaacgt 
NCCIT_11  aaatcaagaa agga.aggag atactgaggc atggcaattc ccagtaacgt 
NCCIT_12  aaatcaagaa agga.aggag atactgaggc atggcaattc ccagtaacgt 
NCCIT_19  aaatcaagaa aggaaaggag atactgaggc atggcaattc ccagtaacgt 
NCCIT_20  aaatcaagaa agga.aggag atactgaggc atggcaattc ccagtaacgt 
NCCIT_21  aaatcaagaa agga.aggag atactgaggc atggcaattc ccagtaacgt 

          351                                                400 
  HK_102  tagaaccgat gccacctgga gaaggagccc aagagggaga gcctcccaca 
 NCCIT_2  tagaaccgat gccacctgga gaaggagccc aagagggaga gcctcccaca 
 NCCIT_3  tagaaccgat gccacctgga gaaggagccc aagagggaga gcctcccaca 
 NCCIT_4  tagaaccgat gccacctgga gaaggagccc aagagggaga gcctcccaca 
 NCCIT_6  tagaaccgat gccacctgga gaaggagccc aagagggaga gcctcccaca 
 NCCIT_7  tagaaccgat gccacctgga gaaggagccc aagagggaga gcctcccaca 
 NCCIT_8  tagaaccgat gccacctgga gaaggagccc aagagggaga gcctcccaca 
NCCIT_10  tagaaccgat gccacctgga gaaggagccc aagagggaga gcctcccaca 
NCCIT_11  tagaaccgat gccacctgga gaagaagccc aagagggaga gcctctcaca 
NCCIT_12  tagaaccgat gccacctgga gaaggagccc aagagggaga gcctcccaca 
NCCIT_19  tagaaccgat gccacctgta gaag.agccc aagagggaga gcctcccaca 
NCCIT_20  tagaaccgat gccgcctg.a gaaggagccc aagagggaga gcctcccaca 
NCCIT_21  tagaaccgat gccacctg.a gaaggagccc aagagggaga gcctcccaca 

          401                                                450 
  HK_102  gttgaggcca gatacaagtc ttttt.cgat aaaaatgcta aaagatatga 
 NCCIT_2  gttgaggcca gatacaagtc ttttt.cgat aaaaatgcta aaagatacga 
 NCCIT_3  gttgaggcca gatacaagtc ttttt.cgat aaaaatgcta aaagatatga 
 NCCIT_4  gttgaggcca gatacaagtc ttttt.cgat aaaaatgcta aaagatatga 
 NCCIT_6  gttgaggcca gatacaagtc ttttt.cgat aaaaatgcta aaagatatga 
 NCCIT_7  gttgaggcca gatacaagtc ttttt.cgat aaaaatgcta aaagatatga 
 NCCIT_8  gttgaggcca gatacaagtc ttt..ccgat aaaaatgcta aaagatatga 
NCCIT_10  gttgaggcca gatacaagtc ttttt.cgat aaaaatgcta aaagatatga 
NCCIT_11  gttgaggcca gatacaagtc tttttt.gat aaaaatgcta aaagatatga 
NCCIT_12  gttgaggcca gatacaagtc ttttt.cgat aaaaatgcta aaagatatga 
NCCIT_19  gttgag.cca gatacaagtc ttttttcgat aaaaatgcta aaagatatga 
NCCIT_20  gttgag.cca gataca.gtc tttt..cgat aaaaatgcta aaagatatga 
NCCIT_21  gttgag.cca gataca.gtc tttt..cgat aaaa.tgcta aaagatatga 

          451                                                500 
  HK_102  aagagggagt aaaacagtat ggacccaact ccccttatat gaggacatta 
 NCCIT_2  aagagggagt aaaacagtat ggacccaact ccccttatat gaggacatta 
 NCCIT_3  aagagggagt aaaacagtat ggacccaact ccccttatat gaggacatta 
 NCCIT_4  aagagggagt aaaacagtat ggacccaact ccccttatat gaggacatta 
 NCCIT_6  aagagggagt aaaacagtat ggacccaact ccccttatat gaggacatta 
 NCCIT_7  aagagggagt aaaacagtat ggacccaact ccccttatat gaggacatta 
 NCCIT_8  aagagggagt aagacagtat ggacccaact ccccttatat gaggacatta 
NCCIT_10  aagagggagt aaaacagtat ggacccaact ccccttatat gaggacatta 
NCCIT_11  aagagggagt aaaacagtat ggacccaact ccccttatat gagtacatta 
NCCIT_12  aagagggagt aaaacagtat ggacccaact ccccttatat gaggacatta 
NCCIT_19  aagagggagt aaaacagtat ggacccaact ccc.ttatat gag.acat.a 
NCCIT_20  aagagg.agt aaaacagtat ggaccca.ct ccc..tatat gag.acgt.a 
NCCIT_21  .agagggagt aaaacagtat ggacccaact ccc.ttatat gag.acat.a 

          501                                                550 
  HK_102  ttagattcca ttgctcatgg acatagactc attccttatg attgggagat 
 NCCIT_2  ttagattcca ttgcttatgg acatagactc attccttatg attgggagat 
 NCCIT_3  ttagattcca ttgctcatgg acatagactc attccttatg attgggagat 
 NCCIT_4  ttagattcca ttgctcatgg acatagactc attccttatg attgggagat 
 NCCIT_6  ttagattcca ctgctcatgg acatagactc attccttatg attgggagat 
 NCCIT_7  ttagattcca ttgctcatgg acatagactc attccttatg attgggagat 
 NCCIT_8  ttagattcca ttgcttatgg acatagactc attccttatg attgggagat 
NCCIT_10  ttagattcca ttgctcatgg acatagactc attccttatg attgggagat 
NCCIT_11  ttagattcca ttgctcatgg acatagactc attccttatg attgggagat 
NCCIT_12  ttagattcca ttgcttatgg acatagactc attccttatg attgggagat 
NCCIT_19  .tagattc.a t.gcctatgg aca.agactc at.c..tatg atgggagat. 
NCCIT_20  .tagat.c.a t.gctcatg. aca.agactc a.tc.tcatg atgggagat. 
NCCIT_21  .tagat.c.a t.gctcatg. acatagactc at.c..tatg atgggagat. 

          551                                                600 
  HK_102  tctggcaaaa tcgtctctct caccctctca atttttacaa tttaagactt 
 NCCIT_2  tctggcaaaa tcgtctctct caccctctca atttttacaa tttaagactt 
 NCCIT_3  tctggcaaaa tcgtctctct caccctctca atttttacaa tttaagactt 
 NCCIT_4  tctggcaaaa tcgtctctct caccctctca atttttacaa tttaagactt 
 NCCIT_6  tctggcaaaa tcgtctctct caccctctca atttttacaa tttaagactt 
 NCCIT_7  tctggcaaaa tcgtctctct caccctctca atttttacaa tttaagactt 
 NCCIT_8  tctggcaaaa tcgtctctct caccctctca atttttacaa tttaagactt 
NCCIT_10  tctggcaaaa tcgtctctct caccctctca atttttacaa tttaagactt 
NCCIT_11  tctggcaaga tcatctctct caccctctca atttttacaa tttaagactt 
NCCIT_12  tctggcaaaa tcgtctctct caccctctca atttttacaa tttaagactt 
NCCIT_19  .ctggcaa.. tcgtctctct caccctctc. a.ttttacaa tttaagact. 
NCCIT_20  .ctggcaaa. tcgtctctct cacccctctc a.ttttac.. at..agac.. 
NCCIT_21  tctggcaa.. tcgtctctct cacc.tctca ttt...aca. t.ta.gact. 

          601                                                650 
  HK_102  ggtggattga tgggg.taca agaacaggtc cgaagaaata gggctgc... 
 NCCIT_2  ggtggattga tgggg.taca agaacaggtc cgaagaaata gggctg.... 
 NCCIT_3  ggtggattga tgggg.taca agaacaggtc cgaagaaata gggctgcaat 
 NCCIT_4  ggtggattga tgggg.taca agaacaggtc cgaagaaata gggctgcaat 
 NCCIT_6  ggtggattga tgggg.taca agaacaggtc cgaagaaata gggctg.... 
 NCCIT_7  ggtggattga tgggg.taca agaacaggtc cgaagaaata gggctg.... 
 NCCIT_8  ggtggattga tgggg.taca agaacaggtc cgaagaaata gggctg.... 
NCCIT_10  ggtggattga tgggg.taca agaacaggtc cgaagaaata gggctg.... 
NCCIT_11  ggtggattga tgggg.taca agaacaggtc cgaagaaata gggctg.... 
NCCIT_12  ggtggattga tgggg.taca agaacaggtc cgaagaaata gggctg.... 
NCCIT_19  g.....ttga tgatggtaca agaacggttc .g.ag..at. ..gctg.... 
NCCIT_20  c......tga tgatgat.gg gttacagaac .gtcgagat. ..gctg.... 
NCCIT_21  ggtgaat.ga tgg...ttca .gaacagttc .g.ag..at. ..gctg.... 

          651                                   688 
  HK_102  .......... .......... .......... ........  
 NCCIT_2  .......... .......... .......... ........  
 NCCIT_3  cactagtgaa t......... .......... ........  
 NCCIT_4  cactagtgaa t......... .......... ........  
 NCCIT_6  .......... .......... .......... ........  
 NCCIT_7  .......... .......... .......... ........  
 NCCIT_8  .......... .......... .......... ........  
NCCIT_10  .......... .......... .......... ........  
NCCIT_11  .......... .......... .......... ........  
NCCIT_12  .......... .......... .......... ........  
NCCIT_19  .......... .......... .......... ........  
NCCIT_20  .......... .......... .......... ........  
NCCIT_21  .......... .......... .......... ........  
